# Supplementary material for: Direct Cost Analysis of Microbial Keratitis in North China: A Hospital-Based Retrospective Study
Source: Pathogens. 2024 Aug 7;13(8):666. doi: 10.3390/pathogens13080666 (PMC11357569; doi:10.3390/pathogens13080666)
Supplement: Supplementary file 1 [file pathogens-13-00666-s001.zip]

Archive with 1 entries (1 files):
- pathogens-3115745-supplementary.pdf
